# Supplementary material for: Genome-wide CRISPRi screening identifies OCIAD1 as a prohibitin client and regulatory determinant of mitochondrial Complex III assembly in human cells
Source: eLife. 2021 May 26;10:e67624. doi: 10.7554/eLife.67624 (PMC8154037; doi:10.7554/eLife.67624)
Supplement: Supplementary file 2. [file elife-67624-supp2.zip]

Archive with 3 entries (3 files):
- SupplementaryFile2/HHpred_analysis.xlsx
- SupplementaryFile2/hhpred_OCIAD1.hhr
- SupplementaryFile2/hhpred_OCIAD2.hhr
