# Supplementary material for: Genome-wide CRISPRi screening identifies OCIAD1 as a prohibitin client and regulatory determinant of mitochondrial Complex III assembly in human cells
Source: eLife. 2021 May 26;10:e67624. doi: 10.7554/eLife.67624 (PMC8154037; doi:10.7554/eLife.67624)
Supplement: Supplementary file 2. [file elife-67624-supp2.zip › SupplementaryFile2/hhpred_OCIAD1.hhr]

Query         nxp NX_Q9NX40-1 OCIAD1 OCIA domain-containing protein 1 Iso 1
Match_columns 245
No_of_seqs    182 out of 575
Neff          5.41841
Searched_HMMs 6002
Date          Mon Apr 12 00:44:43 2021
Command       hhsearch -cpu 8 -i ../results/full.a3m -d /cluster/toolkit/production/databases/hh-suite/Proteomes/Saccharomyces_cerevisiae_S288c/Saccharomyces_cerevisiae_S288c -o ../results/9910019.hhr -oa3m ../results/9910019.a3m -p 20 -Z 250 -loc -z 1 -b 1 -B 250 -ssm 2 -sc 1 -seq 1 -dbstrlen 10000 -norealign -maxres 32000 -contxt /cluster/toolkit/production/bioprogs/tools/hh-suite-build-new/data/context_data.crf 

 No Hit                             Prob E-value P-value  Score    SS Cols Query HMM  Template HMM
  1 NP_012188.3 hypothetical prote  80.9     1.2  0.0002   36.0   8.4   77   25-101    44-121 (320)
  2 NP_010517.1 Cox20p [Saccharomy  60.8     2.1 0.00035   32.6   4.8   52   38-101    87-138 (205)
  3 NP_116328.4 hypothetical prote  51.0      17  0.0028   24.2   9.3   85   18-102     1-86  (120)
  4 NP_014415.1 Rcf2p [Saccharomyc  45.4      11  0.0019   27.9   7.0   65   26-90      3-70  (224)
  5 NP_012991.3 Pam17p [Saccharomy  39.3      35  0.0059   24.8   8.9   76   22-97     44-126 (197)
  6 NP_013682.1 Rcf1p [Saccharomyc  23.6      35  0.0058   23.6   6.1   64   32-95     22-85  (159)

No 1
>NP_012188.3 hypothetical protein YIL077C [Saccharomyces cerevisiae S288c]
Probab=80.90  E-value=1.2  Score=36.05  Aligned_cols=77  Identities=6%  Similarity=-0.048  Sum_probs=0.0  Template_Neff=5.900

Q ss_pred             CCCCHHHHHHHHHHhhhchHhhhHHHHHHHHHHHHHHHHcCCccCCccccc-ccHHHHHHHHHHHHHHHHhHHHHHHH
Q nxp              25 YIPTEEERRVFAECNDESFWFRSVPLAATSMLITQGLISKGILSSHPKYGS-IPKLILACIMGYFAGKLSYVKTCQEK  101 (245)
Q Consensus        25 ~~lT~EE~~vl~eC~~ESf~~R~lP~s~~s~~~t~~li~~G~l~~~~rfg~-~pK~~~aG~~Gy~~GkiSY~~~C~eK  101 (245)
                      ..||+||+.+|..-...-.....+-..+..+++++.....-.+++...-|. +++.++-|++|+++|.+.....-..+
T Consensus        44 r~Lt~eER~aLa~~~~ki~~~~s~g~~~G~aaG~~~P~~~~~~k~~~ikG~~~~R~~~~g~vg~~~g~~~~g~~a~~~  121 (320)
T NP_012188.3      44 ELLDARDRLELSKAYRSIAKAEMWGGWLGFSAVFLTPFAYRYYKTKAIKGVKVPRNFVLGVMALFFATNFAGRSMYTR  121 (320)
T ss_pred             CCCCHHHHHHHHHHHHHHHHHHhhhHHHHHHHHHHHHHHHHHHccCcCCCCChHHHHHHHHHHHHHHHHHHHHHHHHH


No 2
>NP_010517.1 Cox20p [Saccharomyces cerevisiae S288c]
Probab=60.75  E-value=2.1  Score=32.58  Aligned_cols=52  Identities=10%  Similarity=0.017  Sum_probs=0.0  Template_Neff=4.300

Q ss_pred             HhhhchHhhhHHHHHHHHHHHHHHHHcCCccCCcccccccHHHHHHHHHHHHHHHHhHHHHHHH
Q nxp              38 CNDESFWFRSVPLAATSMLITQGLISKGILSSHPKYGSIPKLILACIMGYFAGKLSYVKTCQEK  101 (245)
Q Consensus        38 C~~ESf~~R~lP~s~~s~~~t~~li~~G~l~~~~rfg~~pK~~~aG~~Gy~~GkiSY~~~C~eK  101 (245)
                      |.++|+.+.+.-..++  .+..+++.+...++.          =-||.+|+++-+.|-..|.-+
T Consensus        87 CfR~SlL~GI~~G~~v--G~i~Fl~t~~~~kA~----------NWaVgsF~l~Si~sWe~CR~~  138 (205)
T NP_010517.1      87 CFRDAGMLGFSSMFLM--GSIIFIYHKSPTKAT----------NWAMSSLILGSIVGWEQCRLK  138 (205)
T ss_pred             chHHHHHHHHHHhHHh--hhhHHHhcCChHHHH----------HHHHHHHHHHHHHHHHHHHHH


No 3
>NP_116328.4 hypothetical protein YBR255C-A [Saccharomyces cerevisiae S288c]
Probab=50.97  E-value=17  Score=24.19  Aligned_cols=85  Identities=7%  Similarity=-0.187  Sum_probs=0.0  Template_Neff=6.200

Q ss_pred             CCCCCCCCCCCHHHHHHHHHHhhhchHhhhHHHHHHHHHHHHHHHHcCC-ccCCcccccccHHHHHHHHHHHHHHHHhHH
Q nxp              18 IPHIGPDYIPTEEERRVFAECNDESFWFRSVPLAATSMLITQGLISKGI-LSSHPKYGSIPKLILACIMGYFAGKLSYVK   96 (245)
Q Consensus        18 ~~~~~~~~~lT~EE~~vl~eC~~ESf~~R~lP~s~~s~~~t~~li~~G~-l~~~~rfg~~pK~~~aG~~Gy~~GkiSY~~   96 (245)
                      +...-.+...++||.+......-......++-.++++.++++++.++-. ++..+.-.....++..+++|++++-=.+..
T Consensus         1 ~~~~~~p~~~~~ee~~~~~~~~~~gG~kG~~~G~~vg~~~~~~~~r~~P~fR~lt~~~Kaflv~~~~~~g~~i~AE~a~~   80 (120)
T NP_116328.4       1 MGGNVLPIHYDPKTVKQLTKEITVASCIGAAQGALFSIASALLLRRFSSVYRNVRTQVRVFYHCSWISMGAVFRADKQLL   80 (120)
T ss_pred             CCCCCccCCCCHHHHHHHHHHHHHHHHHHHHHHHHHHHHHHHHHHHHCHHHccCCHHHHHHHHHHHHHHHHHHHHHHHHH


Q ss_pred             HHHHHH
Q nxp              97 TCQEKF  102 (245)
Q Consensus        97 ~C~eK~  102 (245)
                      .+.++.
T Consensus        81 ~fe~~~   86 (120)
T NP_116328.4      81 KFQTNY   86 (120)
T ss_pred             HHHHHH


No 4
>NP_014415.1 Rcf2p [Saccharomyces cerevisiae S288c]
Probab=45.40  E-value=11  Score=27.86  Aligned_cols=65  Identities=12%  Similarity=-0.171  Sum_probs=0.0  Template_Neff=6.400

Q ss_pred             CCCHHHHHHHHHHhhhchHhhhHHHHHHHHHHHHHHHHcCCcc---CCcccccccHHHHHHHHHHHHH
Q nxp              26 IPTEEERRVFAECNDESFWFRSVPLAATSMLITQGLISKGILS---SHPKYGSIPKLILACIMGYFAG   90 (245)
Q Consensus        26 ~lT~EE~~vl~eC~~ESf~~R~lP~s~~s~~~t~~li~~G~l~---~~~rfg~~pK~~~aG~~Gy~~G   90 (245)
                      .+|+||.+....-.-..-...++--+++++++++++-++-+.-   ..+.-.....++..+++|++++
T Consensus         3 ~~t~eE~~~~~~~~~~gG~kG~~~G~a~~~~~~~~a~r~~P~fR~~~lt~~~Kaflv~~~~~~~~~i~   70 (224)
T NP_014415.1       3 ILTQDEIEAHRSHTLKGGIEGALAGFAISAIIFKVLPRRYPKFKPSTLTWSIKTALWITPPTVLTAIC   70 (224)
T ss_pred             CCCHHHHHHHHHHHHHHHHHHHHHHHHHHHHHHHHHHHHCcCcCCcCCCHhHHHHHHhhHHHHHHHHH


No 5
>NP_012991.3 Pam17p [Saccharomyces cerevisiae S288c]
Probab=39.26  E-value=35  Score=24.78  Aligned_cols=76  Identities=13%  Similarity=0.060  Sum_probs=0.0  Template_Neff=3.800

Q ss_pred             CCCCCCCHHHHHHHHHHhhhchHhhhHHHHHHHHHHHHHHHHcCCccCCc-ccccccHHHHH------HHHHHHHHHHHh
Q nxp              22 GPDYIPTEEERRVFAECNDESFWFRSVPLAATSMLITQGLISKGILSSHP-KYGSIPKLILA------CIMGYFAGKLSY   94 (245)
Q Consensus        22 ~~~~~lT~EE~~vl~eC~~ESf~~R~lP~s~~s~~~t~~li~~G~l~~~~-rfg~~pK~~~a------G~~Gy~~GkiSY   94 (245)
                      .....|+=+|-=.||.-++---.-.++|.++++++++...+-...+-+.. .||.=|.++.+      |.+||++|-+-.
T Consensus        44 ~~~~~L~W~eff~LRk~rRr~~l~~Si~t~~~g~~~g~~y~~~~e~Dp~~~i~GlDP~~~~gl~t~~~g~lGwL~GP~iG  123 (197)
T NP_012991.3      44 QDSSILTWSDFFKLRKQQRRINVGSSLFTALLGCNVSWAYLSTMEIDPTQMLFGFDPLTVISAGIIASGALGYLLGPIVG  123 (197)
T ss_pred             CCccCCCHHHHHHHHHhhHHHHHHHHHHHHHHHHHHHHHHHhcCCCCchhhHhCCCHHHHHHHHHHHHHHHHHHHhHHHH


Q ss_pred             HHH
Q nxp              95 VKT   97 (245)
Q Consensus        95 ~~~   97 (245)
                      ...
T Consensus       124 ~~l  126 (197)
T NP_012991.3     124 SQV  126 (197)
T ss_pred             HHH


No 6
>NP_013682.1 Rcf1p [Saccharomyces cerevisiae S288c]
Probab=23.56  E-value=35  Score=23.61  Aligned_cols=64  Identities=9%  Similarity=0.043  Sum_probs=0.0  Template_Neff=5.800

Q ss_pred             HHHHHHHhhhchHhhhHHHHHHHHHHHHHHHHcCCccCCcccccccHHHHHHHHHHHHHHHHhH
Q nxp              32 RRVFAECNDESFWFRSVPLAATSMLITQGLISKGILSSHPKYGSIPKLILACIMGYFAGKLSYV   95 (245)
Q Consensus        32 ~~vl~eC~~ESf~~R~lP~s~~s~~~t~~li~~G~l~~~~rfg~~pK~~~aG~~Gy~~GkiSY~   95 (245)
                      .++++-|..+.+..-+.-.++++.+...+.+.+|.-+...++-.+-.++=+..++.+++-+.|.
T Consensus        22 ek~~~~~kenp~~~ig~~~t~~al~~g~~~~~~g~~~~sqk~mr~Rv~aQg~Tv~~L~~~~~~~   85 (159)
T NP_013682.1      22 ERIIYHCKKQPLVPIGCLLTTGAVILAAQNVRLGNKWKAQYYFRWRVGLQAATLVALVAGSFIY   85 (159)
T ss_pred             HHHHHHHHhCCcHHHHHHHHHHHHHHHHHHHHhCCchhHHHHHHHHHHHHHHHHHHHHHHHHHH
