# Supplementary material for: Genome-wide CRISPRi screening identifies OCIAD1 as a prohibitin client and regulatory determinant of mitochondrial Complex III assembly in human cells
Source: eLife. 2021 May 26;10:e67624. doi: 10.7554/eLife.67624 (PMC8154037; doi:10.7554/eLife.67624)
Supplement: Supplementary file 2. [file elife-67624-supp2.zip › SupplementaryFile2/hhpred_OCIAD2.hhr]

Query         nxp NX_Q56VL3-1 OCIAD2 OCIA domain-containing protein 2 Iso 1
Match_columns 154
No_of_seqs    107 out of 557
Neff          4.88907
Searched_HMMs 6002
Date          Fri Apr  2 01:27:28 2021
Command       hhsearch -cpu 8 -i ../results/full.a3m -d /cluster/toolkit/production/databases/hh-suite/Proteomes/Saccharomyces_cerevisiae_S288c/Saccharomyces_cerevisiae_S288c -o ../results/3504901.hhr -oa3m ../results/3504901.a3m -p 20 -Z 250 -loc -z 1 -b 1 -B 250 -ssm 2 -sc 1 -seq 1 -dbstrlen 10000 -norealign -maxres 32000 -contxt /cluster/toolkit/production/bioprogs/tools/hh-suite-build-new/data/context_data.crf 

 No Hit                             Prob E-value P-value  Score    SS Cols Query HMM  Template HMM
  1 NP_012188.3 hypothetical prote  69.1     5.9 0.00099   29.2   9.1   76   33-109    45-121 (320)
  2 NP_065435.1 Mic10p [Saccharomy  61.0     8.4  0.0014   23.8   8.0   88    3-113     2-89  (97)
  3 NP_014415.1 Rcf2p [Saccharomyc  56.5     9.4  0.0016   26.3   7.7   65   34-98      4-70  (224)
  4 NP_012991.3 Pam17p [Saccharomy  38.6      30   0.005   23.6  10.8   93    5-105    27-126 (197)
  5 NP_010517.1 Cox20p [Saccharomy  36.4      17  0.0028   25.2   6.1   55   46-112    87-141 (205)
  6 NP_012427.1 pheromone-regulate  34.7      29  0.0048   24.7   7.7   64   31-102    41-106 (383)
  7 NP_010124.1 hypothetical prote  20.5      22  0.0036   22.3   3.8   66   28-102    10-93  (118)

No 1
>NP_012188.3 hypothetical protein YIL077C [Saccharomyces cerevisiae S288c]
Probab=69.09  E-value=5.9  Score=29.20  Aligned_cols=76  Identities=8%  Similarity=-0.060  Sum_probs=0.0  Template_Neff=5.900

Q ss_pred             CCCHHHHHHHHHHHHHHhhHhchHHHHHHHHHHHHHHHHcCCcccCcccCc-hHHHHHHHHHHHHHHHHHHHHHHHHH
Q nxp              33 HIHRAEISKIMRECQEESFWKRALPFSLVSMLVTQGLVYQGYLAANSRFGS-LPKVALAGLLGFGLGKVSYIGVCQSK  109 (154)
Q Consensus        33 ~lt~EEe~~VlrEC~~ESf~yR~LPlsl~s~~~t~~li~~G~lk~~~rfG~-~pk~~~ag~~Gy~~GKiSY~~~C~eK  109 (154)
                      +||+|| +..|..--..-.....+-.-++.+++++.....-.+++...-|. +++.++-|++|.++|.......-..+
T Consensus        45 ~Lt~eE-R~aLa~~~~ki~~~~s~g~~~G~aaG~~~P~~~~~~k~~~ikG~~~~R~~~~g~vg~~~g~~~~g~~a~~~  121 (320)
T NP_012188.3      45 LLDARD-RLELSKAYRSIAKAEMWGGWLGFSAVFLTPFAYRYYKTKAIKGVKVPRNFVLGVMALFFATNFAGRSMYTR  121 (320)
T ss_pred             CCCHHH-HHHHHHHHHHHHHHHhhhHHHHHHHHHHHHHHHHHHccCcCCCCChHHHHHHHHHHHHHHHHHHHHHHHHH


No 2
>NP_065435.1 Mic10p [Saccharomyces cerevisiae S288c]
Probab=61.00  E-value=8.4  Score=23.75  Aligned_cols=88  Identities=15%  Similarity=0.075  Sum_probs=0.0  Template_Neff=4.800

Q ss_pred             CCCCCCCcCCCCCCCCCCCcCcccCCccccCCCHHHHHHHHHHHHHHhhHhchHHHHHHHHHHHHHHHHcCCcccCcccC
Q nxp               3 SASARGNQDKDAHFPPPSKQSLLFCPKSKLHIHRAEISKIMRECQEESFWKRALPFSLVSMLVTQGLVYQGYLAANSRFG   82 (154)
Q Consensus         3 ~~~~~~~~~~~~~~~~~~~~~~~~~p~~~~~lt~EEe~~VlrEC~~ESf~yR~LPlsl~s~~~t~~li~~G~lk~~~rfG   82 (154)
                      |-.+..+++........++.+..        ..+++.-+-|+.|-.+...+-+.-+ +++.++..+++|+..+..     
T Consensus         2 ~~~~~s~~p~p~t~~~~~~~~~~--------~~E~~l~~kwDrCl~~~~~k~~~G~-~vG~l~slllfrrR~wpi-----   67 (97)
T NP_065435.1       2 SEQAQTQQPAKSTPSKDSNKNGS--------SVSTILDTKWDIVLSNMLVKTAMGF-GVGVFTSVLFFKRRAFPV-----   67 (97)
T ss_pred             chhhccCCCCCCCCCCCCCCCCC--------ChhHHHHHHHHHHHHhHHHHHhHHH-HHHHHHHHHHhcccccch-----


Q ss_pred             chHHHHHHHHHHHHHHHHHHHHHHHHHHhhc
Q nxp              83 SLPKVALAGLLGFGLGKVSYIGVCQSKFHFF  113 (154)
Q Consensus        83 ~~pk~~~ag~~Gy~~GKiSY~~~C~eK~~~L  113 (154)
                               .+|.-+|--.--..|..-|...
T Consensus        68 ---------~~G~G~GlG~Ay~~C~~~f~~~   89 (97)
T NP_065435.1      68 ---------WLGIGFGVGRGYAEGDAIFRSS   89 (97)
T ss_pred             ---------HhcccccchhHHHHHHHHHhcc


No 3
>NP_014415.1 Rcf2p [Saccharomyces cerevisiae S288c]
Probab=56.48  E-value=9.4  Score=26.34  Aligned_cols=65  Identities=5%  Similarity=-0.129  Sum_probs=0.0  Template_Neff=6.400

Q ss_pred             CCHHHHHHHHHHHHHHhhHhchHHHHHHHHHHHHHHHHcCCcc--cCcccCchHHHHHHHHHHHHHH
Q nxp              34 IHRAEISKIMRECQEESFWKRALPFSLVSMLVTQGLVYQGYLA--ANSRFGSLPKVALAGLLGFGLG   98 (154)
Q Consensus        34 lt~EEe~~VlrEC~~ESf~yR~LPlsl~s~~~t~~li~~G~lk--~~~rfG~~pk~~~ag~~Gy~~G   98 (154)
                      +|+||+....++...+.+..-++-+++...++.+.-.+.-.++  ..+.-.....++..++.|++++
T Consensus         4 ~t~eE~~~~~~~~~~gG~kG~~~G~a~~~~~~~~a~r~~P~fR~~~lt~~~Kaflv~~~~~~~~~i~   70 (224)
T NP_014415.1       4 LTQDEIEAHRSHTLKGGIEGALAGFAISAIIFKVLPRRYPKFKPSTLTWSIKTALWITPPTVLTAIC   70 (224)
T ss_pred             CCHHHHHHHHHHHHHHHHHHHHHHHHHHHHHHHHHHHHCcCcCCcCCCHhHHHHHHhhHHHHHHHHH


No 4
>NP_012991.3 Pam17p [Saccharomyces cerevisiae S288c]
Probab=38.62  E-value=30  Score=23.58  Aligned_cols=93  Identities=18%  Similarity=0.168  Sum_probs=0.0  Template_Neff=3.800

Q ss_pred             CCCCCcCCCCCCCCCCCcCcccCCccccCCCHHHHHHHHHHHHHHhhHhchHHHHHHHHHHHHHHHHcCCccc-CcccCc
Q nxp               5 SARGNQDKDAHFPPPSKQSLLFCPKSKLHIHRAEISKIMRECQEESFWKRALPFSLVSMLVTQGLVYQGYLAA-NSRFGS   83 (154)
Q Consensus         5 ~~~~~~~~~~~~~~~~~~~~~~~p~~~~~lt~EEe~~VlrEC~~ESf~yR~LPlsl~s~~~t~~li~~G~lk~-~~rfG~   83 (154)
                      +++.+.......++.+.....       .|+=+|-.++-+.-++-.. -..+|.++++++++...+-...+-+ .+-||.
T Consensus        27 ~~~~~~~~~~~~~~~~~~~~~-------~L~W~eff~LRk~rRr~~l-~~Si~t~~~g~~~g~~y~~~~e~Dp~~~i~Gl   98 (197)
T NP_012991.3      27 STATTLPLRSYSQPASLQDSS-------ILTWSDFFKLRKQQRRINV-GSSLFTALLGCNVSWAYLSTMEIDPTQMLFGF   98 (197)
T ss_pred             hcccCCCCCCCCCCCCCCCcc-------CCCHHHHHHHHHhhHHHHH-HHHHHHHHHHHHHHHHHHhcCCCCchhhHhCC


Q ss_pred             hHHHHHH------HHHHHHHHHHHHHHH
Q nxp              84 LPKVALA------GLLGFGLGKVSYIGV  105 (154)
Q Consensus        84 ~pk~~~a------g~~Gy~~GKiSY~~~  105 (154)
                      =|.++.+      |.+||++|-.-....
T Consensus        99 DP~~~~gl~t~~~g~lGwL~GP~iG~~l  126 (197)
T NP_012991.3      99 DPLTVISAGIIASGALGYLLGPIVGSQV  126 (197)
T ss_pred             CHHHHHHHHHHHHHHHHHHHhHHHHHHH


No 5
>NP_010517.1 Cox20p [Saccharomyces cerevisiae S288c]
Probab=36.43  E-value=17  Score=25.17  Aligned_cols=55  Identities=11%  Similarity=0.001  Sum_probs=0.0  Template_Neff=4.300

Q ss_pred             HHHHhhHhchHHHHHHHHHHHHHHHHcCCcccCcccCchHHHHHHHHHHHHHHHHHHHHHHHHHHhh
Q nxp              46 CQEESFWKRALPFSLVSMLVTQGLVYQGYLAANSRFGSLPKVALAGLLGFGLGKVSYIGVCQSKFHF  112 (154)
Q Consensus        46 C~~ESf~yR~LPlsl~s~~~t~~li~~G~lk~~~rfG~~pk~~~ag~~Gy~~GKiSY~~~C~eK~~~  112 (154)
                      |.++|+ --+|--+++.+++.+++-++.           .+..=-||.+|+++-+.|=..|+.+..+
T Consensus        87 CfR~Sl-L~GI~~G~~vG~i~Fl~t~~~-----------~kA~NWaVgsF~l~Si~sWe~CR~~rr~  141 (205)
T NP_010517.1      87 CFRDAG-MLGFSSMFLMGSIIFIYHKSP-----------TKATNWAMSSLILGSIVGWEQCRLKRQK  141 (205)
T ss_pred             chHHHH-HHHHHHhHHhhhhHHHhcCCh-----------HHHHHHHHHHHHHHHHHHHHHHHHHHHH


No 6
>NP_012427.1 pheromone-regulated protein PRM10 [Saccharomyces cerevisiae S288c]
Probab=34.69  E-value=29  Score=24.68  Aligned_cols=64  Identities=11%  Similarity=0.181  Sum_probs=0.0  Template_Neff=8.100

Q ss_pred             ccCCCHHHHHHHHHHHHHHhhHhchHHHHHHHHHHHHHH--HHcCCcccCcccCchHHHHHHHHHHHHHHHHHH
Q nxp              31 KLHIHRAEISKIMRECQEESFWKRALPFSLVSMLVTQGL--VYQGYLAANSRFGSLPKVALAGLLGFGLGKVSY  102 (154)
Q Consensus        31 ~~~lt~EEe~~VlrEC~~ESf~yR~LPlsl~s~~~t~~l--i~~G~lk~~~rfG~~pk~~~ag~~Gy~~GKiSY  102 (154)
                      +.+++.||-.+.|+|-.++.-.|.-+-..+..++.+..+  +-.|        |.+...++++++|.+++-+.+
T Consensus        41 ~~~~~~~ea~~~L~~I~~~~~~y~~~~~~l~~~l~s~~~a~~lfg--------g~~~~~~~a~i~G~~~~~~~~  106 (383)
T NP_012427.1      41 HDTLGADEGNALLDQILADTNLYPPWMCVLLYAFCSAMVTPYAFG--------GDWVNLAISFFMGLCVGSLQF  106 (383)
T ss_pred             cCCCCHHHHHHHHHHHHhCCCCCCHHHHHHHHHHHHHHHHHHHcC--------CCHHHHHHHHHHHHHHHHHHH


No 7
>NP_010124.1 hypothetical protein YDL157C [Saccharomyces cerevisiae S288c]
Probab=20.53  E-value=22  Score=22.29  Aligned_cols=66  Identities=9%  Similarity=0.072  Sum_probs=0.0  Template_Neff=4.900

Q ss_pred             CccccCCCHHHHHHHHHHHHHHhhHhchHHHHHHHHHHHHHHHHcCCc------------------ccCcccCchHHHHH
Q nxp              28 PKSKLHIHRAEISKIMRECQEESFWKRALPFSLVSMLVTQGLVYQGYL------------------AANSRFGSLPKVAL   89 (154)
Q Consensus        28 p~~~~~lt~EEe~~VlrEC~~ESf~yR~LPlsl~s~~~t~~li~~G~l------------------k~~~rfG~~pk~~~   89 (154)
                      |.....|.++|    .++|..-    |++=-+++.++.+|. +..-.+                  +..+.+-...+.+.
T Consensus        10 P~~~~~l~~~~----~~DCLpC----RiiGs~a~~GlG~Y~-~sg~~~~~~~~~~~~~~il~~~~~k~p~~~r~~~~~iG   80 (118)
T NP_010124.1      10 PPPQRELEKEE----TMDCVPC----QVMSTMFSVGFGSYL-ASGKPFKYGKKEAKRGISLTEFEKRNPQWWKVTLRSFG   80 (118)
T ss_pred             CCChHHcchhc----ccccHHh----cchhhHhHHHHHHHH-HhCCCcccCcchhhcCCccchhhhhCcHHHHHHHHHHH


Q ss_pred             HHHHHHHHHHHHH
Q nxp              90 AGLLGFGLGKVSY  102 (154)
Q Consensus        90 ag~~Gy~~GKiSY  102 (154)
                      +|++++-+-|+.+
T Consensus        81 ~gli~lGv~R~~e   93 (118)
T NP_010124.1      81 GLLIAFGFVRGTE   93 (118)
T ss_pred             HHHHHHHHHHHHh
